# Supplementary material for: NDUFA4 Mutations Underlie Dysfunction of a Cytochrome c Oxidase Subunit Linked to Human Neurological Disease
Source: Cell Rep. 2013 Jun 27;3(6):1795–805. doi: 10.1016/j.celrep.2013.05.005 (PMC3701321; doi:10.1016/j.celrep.2013.05.005)
Supplement: Table S2. Coverage of the Linkage Loci Calculated from the BAM Files with coverageBed for Subject III-4, Related to Table 1 — The coverageBed tool can be found at http://code.google.com/p/bedtools/. [file mmc2.xlsx]

## Sheet: Subject III-4 Region 1
Table S2: Coverage of the Linkage Loci Calculated from the BAM Files with coverageBed for Subject III-4, Related to Table 1
Chromosome	Start	End	Number of reads	Number of bases	Size of target exon	Fraction of exon covered	GeneSymbol
7	11452134	11452574	863	440	440	1	NXPH1;
7	11468442	11468882	1108	440	440	1	GAPDHP68;
7	11501483	11501923	670	440	440	1	AC060834.2;
7	12271311	12271751	310	440	440	1	AC060834.2;
7	12418987	12419307	16	280	320	0.875	NDUFA4;
7	12664507	12664920	455	413	413	1	NDUFA4;
7	8790498	8791538	2945	1040	1040	1	NDUFA4;
7	9654397	9655488	1043	1091	1091	1	NDUFA4;
7	9765757	9767244	1348	1487	1487	1	PHF14;
7	9767315	9768048	497	733	733	1	PHF14;
7	10973130	10973450	207	320	320	1	PHF14;
7	10977555	10977905	263	350	350	1	PHF14;
7	10978318	10978638	408	320	320	1	PHF14;
7	10979473	10979823	605	350	350	1	PHF14;
7	11013790	11014110	102	320	320	1	PHF14;
7	11014296	11014736	892	440	440	1	PHF14;
7	11021885	11022949	2511	1064	1064	1	PHF14;
7	11030181	11030621	387	440	440	1	PHF14;
7	11053233	11053673	940	440	440	1	PHF14;
7	11062330	11062770	994	440	440	1	PHF14;
7	11068156	11068596	799	440	440	1	PHF14;
7	11075119	11075559	1657	440	440	1	PHF14;
7	11075899	11076884	1413	985	985	1	PHF14;
7	11078274	11078594	433	320	320	1	PHF14;
7	11080130	11080570	586	440	440	1	PHF14;
7	11082155	11082595	705	440	440	1	PHF14;
7	11091102	11091542	714	440	440	1	AC004538.3;THSD7A;
7	11101282	11101871	990	589	589	1	AC004538.3;THSD7A;
7	11110733	11111105	1118	372	372	1	AC004538.3;THSD7A;
7	11141958	11142278	496	320	320	1	AC004538.3;THSD7A;
7	11150815	11151255	958	440	440	1	AC004538.3;THSD7A;
7	11208919	11209239	75	320	320	1	AC004538.3;THSD7A;
7	11415302	11415622	1002	320	320	1	AC004538.3;THSD7A;
7	11416080	11416400	186	320	320	1	AC004160.4;AC004538.3;THSD7A;
7	11418581	11419021	783	440	440	1	AC004160.4;AC004538.3;THSD7A;
7	11419137	11419457	128	320	320	1	AC004160.4;AC004538.3;THSD7A;
7	11422035	11422355	395	320	320	1	AC004538.3;THSD7A;
7	11441288	11441728	984	440	440	1	AC004538.3;THSD7A;
7	11445793	11446233	693	440	440	1	AC004538.3;THSD7A;
7	11446389	11447211	1508	822	822	1	AC004538.3;THSD7A;
7	11450671	11451111	730	440	440	1	AC004538.3;THSD7A;
7	11456933	11457373	589	440	440	1	AC004538.3;THSD7A;
7	11464169	11464617	1175	448	448	1	AC004538.3;THSD7A;
7	11466135	11466455	42	320	320	1	AC004538.3;THSD7A;
7	11485539	11486099	2295	560	560	1	AC004538.3;THSD7A;
7	11486733	11487173	532	440	440	1	AC004538.3;THSD7A;
7	11500120	11500560	296	440	440	1	AC004538.3;THSD7A;
7	11509343	11509783	394	440	440	1	THSD7A;
7	11513797	11514357	924	560	560	1	THSD7A;
7	11521291	11521731	555	440	440	1	THSD7A;
7	11580931	11581371	383	440	440	1	THSD7A;
7	11582446	11582886	606	440	440	1	THSD7A;
7	11629957	11630397	600	440	440	1	THSD7A;
7	11632724	11633284	1218	560	560	1	TMEM106B;
7	11675592	11676752	2659	1160	1160	1	TMEM106B;
7	11871232	11871577	50	345	345	1	TMEM106B;
7	12254324	12254764	390	440	440	1	TMEM106B;
7	12257955	12258275	181	320	320	1	TMEM106B;
7	12263711	12264151	866	440	440	1	TMEM106B;
7	12269154	12269594	481	440	440	1	TMEM106B;
7	12269879	12270199	439	320	320	1	VWDE;
7	12270554	12270874	322	320	320	1	VWDE;
7	12370655	12370975	62	320	320	1	VWDE;
7	12372922	12373362	473	440	440	1	VWDE;
7	12375654	12375974	166	320	320	1	VWDE;
7	12376501	12377010	583	509	509	1	VWDE;
7	12379835	12380155	293	320	320	1	VWDE;
7	12381572	12381892	97	320	320	1	VWDE;
7	12382596	12382916	149	320	320	1	VWDE;
7	12383708	12384207	630	499	499	1	VWDE;
7	12391048	12391488	234	440	440	1	VWDE;
7	12395626	12396066	167	440	440	1	VWDE;
7	12396735	12397295	1299	560	560	1	VWDE;
7	12399040	12399480	152	440	440	1	VWDE;
7	12400604	12401289	645	685	685	1	VWDE;
7	12406830	12407270	173	440	440	1	VWDE;
7	12409012	12410605	2414	1593	1593	1	VWDE;
7	12412457	12413017	888	560	560	1	VWDE;
7	12414191	12414511	493	320	320	1	VWDE;
7	12414524	12414964	508	440	440	1	VWDE;
7	12417253	12417666	483	413	413	1	VWDE;
7	12419955	12420515	1178	560	560	1	VWDE;
7	12423034	12423354	396	320	320	1	VWDE;
7	12428404	12429148	988	744	744	1	VWDE;
7	12433091	12433531	282	440	440	1	VWDE;
7	12443127	12443687	103	541	560	0.966071	AC005281.2;SCIN;
7	12610294	12610734	23	351	440	0.797727	SCIN;
7	12611049	12611369	82	320	320	1	SCIN;
7	12617545	12617985	1037	440	440	1	SCIN;
7	12620545	12620985	228	440	440	1	SCIN;
7	12643993	12644433	628	440	440	1	SCIN;
7	12662311	12662669	1075	358	358	1	SCIN;
7	12665270	12665590	290	320	320	1	SCIN;
7	12666105	12666539	617	434	434	1	SCIN;
7	12668566	12669006	803	440	440	1	SCIN;
7	12675554	12675874	358	320	320	1	SCIN;
7	12679836	12680276	619	440	440	1	SCIN;
7	12683631	12684457	1089	826	826	1	SCIN;
7	12688970	12689290	440	320	320	1	SCIN;
7	12691335	12691659	416	324	324	1	SCIN;
7	12692056	12692496	1129	440	440	1	SCIN;
7	12727720	12728640	2783	920	920	1	ARL4A;
7	13935321	13935881	751	560	560	1	ETV1;

## Sheet: Subject III-4 Region 2
Table S2: Coverage of the linkage loci calculated from the BAM files using coverageBed for subject III-4 (http://code.google.com/p/bedtools/)
Chromosome	Start	End	Number of reads	Number of bases	Size of target exon	Fraction of exon covered	GeneSymbol
7	2751807	2752637	139	830	830	1	MAD1L1;
7	2883374	2883803	19	398	429	0.927739	MAD1L1;
7	2686351	2687800	113	1217	1449	0.83989	MAD1L1;
7	2834419	2834889	592	470	470	1	MAD1L1;
7	1893813	1894163	12	241	350	0.688572	MAD1L1;
7	1937710	1938150	120	440	440	1	MAD1L1;
7	1976207	1976647	31	383	440	0.870455	MAD1L1;
7	1997118	1997468	106	346	350	0.988571	MAD1L1;
7	2019971	2020499	184	528	528	1	MAD1L1;
7	2041537	2041887	302	350	350	1	MAD1L1;
7	2053956	2054426	57	470	470	1	MAD1L1;
7	2087751	2088191	330	440	440	1	MAD1L1;
7	2089256	2090056	1271	800	800	1	MAD1L1;
7	2108680	2109120	188	440	440	1	MAD1L1;
7	2119209	2119529	21	314	320	0.98125	MAD1L1;
7	2188669	2188989	125	320	320	1	MAD1L1;
7	2252717	2253037	124	320	320	1	MAD1L1;
7	2255356	2256032	497	676	676	1	MAD1L1;
7	2257447	2257797	184	350	350	1	MAD1L1;
7	2258808	2259248	52	361	440	0.820454	MAD1L1;
7	2260367	2260807	169	440	440	1	FTSJ2;
7	2262049	2262519	136	470	470	1	FTSJ2;
7	2264894	2265334	173	440	440	1	FTSJ2;
7	2269443	2269913	110	470	470	1	FTSJ2;NUDT1;
7	2274637	2275317	658	680	680	1	NUDT1;
7	2278663	2279477	685	814	814	1	NUDT1;
7	2279804	2280124	106	320	320	1	NUDT1;
7	2281640	2281960	12	268	320	0.8375	NUDT1;
7	2282521	2282841	0	0	320	0	SNX8;
7	2284029	2284499	83	470	470	1	SNX8;
7	2289344	2289784	136	440	440	1	SNX8;
7	2290299	2290769	726	470	470	1	SNX8;
7	2294587	2294907	13	305	320	0.953125	SNX8;
7	2296333	2296803	67	470	470	1	SNX8;
7	2296854	2297563	736	709	709	1	SNX8;
7	2302680	2303150	108	405	470	0.861702	SNX8;
7	2303792	2304232	131	440	440	1	SNX8;
7	2309073	2309423	139	350	350	1	SNX8;
7	2311325	2311765	66	400	440	0.909091	SNX8;
7	2314585	2315025	361	440	440	1	EIF3B;
7	2317617	2319203	1714	1586	1586	1	EIF3B;
7	2324935	2325255	202	320	320	1	EIF3B;
7	2353849	2354169	2	72	320	0.225	EIF3B;
7	2394403	2395221	32	585	818	0.715159	EIF3B;
7	2400220	2400660	302	440	440	1	EIF3B;
7	2402119	2402893	751	774	774	1	EIF3B;
7	2403110	2403550	249	440	440	1	EIF3B;
7	2403835	2404305	596	470	470	1	EIF3B;
7	2405797	2406352	431	555	555	1	EIF3B;
7	2406481	2406801	509	320	320	1	EIF3B;
7	2408961	2409431	925	470	470	1	EIF3B;
7	2411287	2411607	265	320	320	1	EIF3B;
7	2412118	2412588	368	470	470	1	EIF3B;
7	2414011	2414361	247	350	350	1	EIF3B;
7	2414872	2415312	305	440	440	1	EIF3B;
7	2416397	2416867	121	470	470	1	CHST12;
7	2418172	2418522	141	350	350	1	AC004840.9;
7	2418662	2419307	203	645	645	1	GRIFIN;
7	2419775	2420215	265	435	440	0.988636	GRIFIN;
7	2472136	2473656	735	1520	1520	1	GRIFIN;
7	2485774	2486454	182	680	680	1	NA
7	2514641	2515081	39	439	440	0.997727	LFNG;
7	2515155	2515753	50	558	598	0.93311	LFNG;
7	2515868	2516188	9	186	320	0.58125	LFNG;
7	2517107	2517547	19	440	440	1	LFNG;
7	2552151	2552471	128	320	320	1	LFNG;
7	2552629	2553135	607	506	506	1	LFNG;
7	2557189	2557509	13	260	320	0.8125	LFNG;
7	2558033	2558369	249	336	336	1	LFNG;
7	2559372	2559692	1	41	320	0.128125	LFNG;
7	2559733	2560053	39	320	320	1	LFNG;
7	2564192	2564512	9	296	320	0.925	LFNG;
7	2564712	2565521	146	786	809	0.97157	BRAT1;
7	2565710	2566180	155	470	470	1	BRAT1;
7	2566322	2566972	111	650	650	1	BRAT1;
7	2568280	2568600	30	320	320	1	BRAT1;
7	2577590	2578510	246	920	920	1	BRAT1;
7	2578648	2579630	93	972	982	0.989817	BRAT1;
7	2580275	2583749	709	3442	3474	0.990789	IQCE;
7	2584415	2584816	19	344	401	0.857855	IQCE;
7	2586784	2587254	104	470	470	1	IQCE;
7	2593781	2594221	272	430	440	0.977273	IQCE;
7	2598673	2598993	5	229	320	0.715625	IQCE;
7	2606613	2606933	60	320	320	1	IQCE;
7	2608420	2608770	161	350	350	1	IQCE;
7	2610973	2611443	322	470	470	1	IQCE;
7	2611642	2612112	374	470	470	1	IQCE;
7	2612126	2612446	241	320	320	1	IQCE;
7	2612926	2613246	235	320	320	1	IQCE;
7	2617733	2618294	346	561	561	1	IQCE;
7	2621544	2621864	7	282	320	0.88125	IQCE;
7	2622088	2622408	48	320	320	1	IQCE;
7	2623105	2623455	114	350	350	1	IQCE;
7	2623734	2624054	572	320	320	1	IQCE;
7	2625703	2626137	134	434	434	1	IQCE;
7	2627293	2627643	169	350	350	1	IQCE;
7	2629390	2629860	268	470	470	1	IQCE;
7	2632473	2632970	313	497	497	1	IQCE;
7	2634374	2634724	649	350	350	1	IQCE;
7	2636416	2636736	57	320	320	1	IQCE;
7	2637932	2638402	335	470	470	1	IQCE;
7	2640926	2641276	212	350	350	1	IQCE;
7	2644409	2644729	100	320	320	1	TTYH3;
7	2645350	2645790	45	427	440	0.970455	TTYH3;
7	2646649	2647078	252	429	429	1	TTYH3;
7	2649486	2650485	844	999	999	1	TTYH3;
7	2671630	2672070	31	357	440	0.811364	TTYH3;
7	2685228	2685668	118	440	440	1	TTYH3;
7	2689076	2689744	156	668	668	1	TTYH3;
7	2691025	2691345	38	320	320	1	TTYH3;
7	2691658	2692008	57	350	350	1	TTYH3;
7	2692437	2692757	15	301	320	0.940625	TTYH3;
7	2695611	2696493	229	882	882	1	TTYH3;
7	2696693	2697013	343	320	320	1	TTYH3;
7	2697786	2698226	31	440	440	1	TTYH3;
7	2698421	2698771	291	350	350	1	AMZ1;
7	2699453	2699773	12	320	320	1	AMZ1;
7	2701177	2701954	67	770	777	0.990991	AMZ1;
7	2726875	2727195	3	87	320	0.271875	AMZ1;
7	2739927	2740517	261	590	590	1	AMZ1;
7	2741871	2742191	40	320	320	1	AMZ1;
7	2742219	2742659	25	440	440	1	AMZ1;
7	2748035	2748505	133	470	470	1	AMZ1;
7	2748573	2749013	43	440	440	1	AC006028.9;AMZ1;
7	2749111	2749581	73	470	470	1	AMZ1;
7	2757951	2758391	21	409	440	0.929546	AMZ1;
7	2763084	2763524	6	247	440	0.561364	AMZ1;GNA12;
7	2763752	2764145	646	393	393	1	AMZ1;GNA12;
7	2770699	2771499	582	800	800	1	AMZ1;GNA12;
7	2772949	2773269	101	320	320	1	AMZ1;GNA12;
7	2793290	2793690	537	400	400	1	GNA12;
7	2802093	2802653	184	553	560	0.9875	GNA12;
7	2853824	2854144	313	320	320	1	GNA12;
7	2854377	2854697	141	320	320	1	GNA12;
7	2946123	2946593	89	470	470	1	CARD11;
