# Supplementary material for: NDUFA4 Mutations Underlie Dysfunction of a Cytochrome c Oxidase Subunit Linked to Human Neurological Disease
Source: Cell Rep. 2013 Jun 27;3(6):1795–805. doi: 10.1016/j.celrep.2013.05.005 (PMC3701321; doi:10.1016/j.celrep.2013.05.005)
Supplement: Table S3. Coverage of the Linkage Loci Calculated from the BAM Files with coverageBed for Subject III-6, Related to Table 1 — The coverageBed tool can be found at http://code.google.com/p/bedtools/. [file mmc3.xlsx]

## Sheet: Subject III-6 Region 1
Table S3. Coverage of the Linkage Loci Calculated from the BAM Files with coverageBed for Subject III-6, Related to Table 1
Chromosome	Start	End	Number of reads	Number of bases	Size of target exon	Fraction of exon covered	GeneSymbol
7	11452134	11452574	748	440	440	1	NXPH1;
7	11468442	11468882	1130	440	440	1	GAPDHP68;
7	11501483	11501923	649	440	440	1	AC060834.2;
7	12271311	12271751	260	440	440	1	AC060834.2;
7	12418987	12419307	19	282	320	0.88125	NDUFA4;
7	12664507	12664920	472	413	413	1	NDUFA4;
7	8790498	8791538	2699	1040	1040	1	NDUFA4;
7	9654397	9655488	967	1091	1091	1	NDUFA4;
7	9765757	9767244	1165	1487	1487	1	PHF14;
7	9767315	9768048	446	733	733	1	PHF14;
7	10973130	10973450	157	320	320	1	PHF14;
7	10977555	10977905	207	350	350	1	PHF14;
7	10978318	10978638	367	320	320	1	PHF14;
7	10979473	10979823	465	350	350	1	PHF14;
7	11013790	11014110	76	320	320	1	PHF14;
7	11014296	11014736	727	440	440	1	PHF14;
7	11021885	11022949	2219	1064	1064	1	PHF14;
7	11030181	11030621	367	440	440	1	PHF14;
7	11053233	11053673	826	440	440	1	PHF14;
7	11062330	11062770	866	440	440	1	PHF14;
7	11068156	11068596	736	440	440	1	PHF14;
7	11075119	11075559	1462	440	440	1	PHF14;
7	11075899	11076884	1276	985	985	1	PHF14;
7	11078274	11078594	381	320	320	1	PHF14;
7	11080130	11080570	493	440	440	1	PHF14;
7	11082155	11082595	556	440	440	1	PHF14;
7	11091102	11091542	617	440	440	1	AC004538.3;THSD7A;
7	11101282	11101871	808	589	589	1	AC004538.3;THSD7A;
7	11110733	11111105	1031	372	372	1	AC004538.3;THSD7A;
7	11141958	11142278	457	320	320	1	AC004538.3;THSD7A;
7	11150815	11151255	868	440	440	1	AC004538.3;THSD7A;
7	11208919	11209239	83	320	320	1	AC004538.3;THSD7A;
7	11415302	11415622	812	320	320	1	AC004538.3;THSD7A;
7	11416080	11416400	176	320	320	1	AC004160.4;AC004538.3;THSD7A;
7	11418581	11419021	704	440	440	1	AC004160.4;AC004538.3;THSD7A;
7	11419137	11419457	115	320	320	1	AC004160.4;AC004538.3;THSD7A;
7	11422035	11422355	383	320	320	1	AC004538.3;THSD7A;
7	11441288	11441728	946	440	440	1	AC004538.3;THSD7A;
7	11445793	11446233	607	440	440	1	AC004538.3;THSD7A;
7	11446389	11447211	1407	822	822	1	AC004538.3;THSD7A;
7	11450671	11451111	670	440	440	1	AC004538.3;THSD7A;
7	11456933	11457373	511	440	440	1	AC004538.3;THSD7A;
7	11464169	11464617	1103	448	448	1	AC004538.3;THSD7A;
7	11466135	11466455	34	316	320	0.9875	AC004538.3;THSD7A;
7	11485539	11486099	2169	560	560	1	AC004538.3;THSD7A;
7	11486733	11487173	508	440	440	1	AC004538.3;THSD7A;
7	11500120	11500560	257	440	440	1	AC004538.3;THSD7A;
7	11509343	11509783	314	440	440	1	THSD7A;
7	11513797	11514357	800	560	560	1	THSD7A;
7	11521291	11521731	533	440	440	1	THSD7A;
7	11580931	11581371	364	440	440	1	THSD7A;
7	11582446	11582886	582	440	440	1	THSD7A;
7	11629957	11630397	498	440	440	1	THSD7A;
7	11632724	11633284	1064	560	560	1	TMEM106B;
7	11675592	11676752	2388	1160	1160	1	TMEM106B;
7	11871232	11871577	38	314	345	0.910145	TMEM106B;
7	12254324	12254764	351	440	440	1	TMEM106B;
7	12257955	12258275	185	320	320	1	TMEM106B;
7	12263711	12264151	781	440	440	1	TMEM106B;
7	12269154	12269594	387	440	440	1	TMEM106B;
7	12269879	12270199	392	320	320	1	VWDE;
7	12270554	12270874	308	320	320	1	VWDE;
7	12370655	12370975	74	320	320	1	VWDE;
7	12372922	12373362	374	440	440	1	VWDE;
7	12375654	12375974	116	320	320	1	VWDE;
7	12376501	12377010	507	509	509	1	VWDE;
7	12379835	12380155	261	320	320	1	VWDE;
7	12381572	12381892	74	320	320	1	VWDE;
7	12382596	12382916	137	320	320	1	VWDE;
7	12383708	12384207	571	499	499	1	VWDE;
7	12391048	12391488	201	440	440	1	VWDE;
7	12395626	12396066	203	440	440	1	VWDE;
7	12396735	12397295	1052	560	560	1	VWDE;
7	12399040	12399480	121	440	440	1	VWDE;
7	12400604	12401289	585	685	685	1	VWDE;
7	12406830	12407270	167	440	440	1	VWDE;
7	12409012	12410605	2130	1593	1593	1	VWDE;
7	12412457	12413017	795	560	560	1	VWDE;
7	12414191	12414511	441	320	320	1	VWDE;
7	12414524	12414964	482	440	440	1	VWDE;
7	12417253	12417666	428	413	413	1	VWDE;
7	12419955	12420515	971	560	560	1	VWDE;
7	12423034	12423354	347	320	320	1	VWDE;
7	12428404	12429148	824	744	744	1	VWDE;
7	12433091	12433531	199	440	440	1	VWDE;
7	12443127	12443687	102	410	560	0.732143	AC005281.2;SCIN;
7	12610294	12610734	25	434	440	0.986364	SCIN;
7	12611049	12611369	74	320	320	1	SCIN;
7	12617545	12617985	870	440	440	1	SCIN;
7	12620545	12620985	238	440	440	1	SCIN;
7	12643993	12644433	522	440	440	1	SCIN;
7	12662311	12662669	858	358	358	1	SCIN;
7	12665270	12665590	274	320	320	1	SCIN;
7	12666105	12666539	518	434	434	1	SCIN;
7	12668566	12669006	790	440	440	1	SCIN;
7	12675554	12675874	252	320	320	1	SCIN;
7	12679836	12680276	565	440	440	1	SCIN;
7	12683631	12684457	884	826	826	1	SCIN;
7	12688970	12689290	450	320	320	1	SCIN;
7	12691335	12691659	373	324	324	1	SCIN;
7	12692056	12692496	927	440	440	1	SCIN;
7	12727720	12728640	2361	920	920	1	ARL4A;
7	13935321	13935881	713	560	560	1	ETV1;

## Sheet: Subject III-6 Region 2
Table S3: Coverage of the linkage loci calculated from the BAM files using coverageBed for subject III-6 (http://code.google.com/p/bedtools/)
Chromosome	Start	End	Number of reads	Number of bases	Size of target exon	Fraction of exon covered	GeneSymbol
7	2751807	2752637	94	822	830	0.990362	MAD1L1;
7	2883374	2883803	15	336	429	0.783217	MAD1L1;
7	2686351	2687800	62	1145	1449	0.7902	MAD1L1;
7	2834419	2834889	503	470	470	1	MAD1L1;
7	1893813	1894163	8	321	350	0.917143	MAD1L1;
7	1937710	1938150	111	440	440	1	MAD1L1;
7	1976207	1976647	26	347	440	0.788636	MAD1L1;
7	1997118	1997468	131	340	350	0.971429	MAD1L1;
7	2019971	2020499	135	528	528	1	MAD1L1;
7	2041537	2041887	246	350	350	1	MAD1L1;
7	2053956	2054426	65	470	470	1	MAD1L1;
7	2087751	2088191	283	440	440	1	MAD1L1;
7	2089256	2090056	1275	800	800	1	MAD1L1;
7	2108680	2109120	149	440	440	1	MAD1L1;
7	2119209	2119529	40	320	320	1	MAD1L1;
7	2188669	2188989	111	320	320	1	MAD1L1;
7	2252717	2253037	115	320	320	1	MAD1L1;
7	2255356	2256032	450	676	676	1	MAD1L1;
7	2257447	2257797	150	350	350	1	MAD1L1;
7	2258808	2259248	64	414	440	0.940909	MAD1L1;
7	2260367	2260807	155	440	440	1	FTSJ2;
7	2262049	2262519	151	470	470	1	FTSJ2;
7	2264894	2265334	139	440	440	1	FTSJ2;
7	2269443	2269913	98	470	470	1	FTSJ2;NUDT1;
7	2274637	2275317	677	680	680	1	NUDT1;
7	2278663	2279477	649	814	814	1	NUDT1;
7	2279804	2280124	66	320	320	1	NUDT1;
7	2281640	2281960	10	285	320	0.890625	NUDT1;
7	2282521	2282841	4	119	320	0.371875	SNX8;
7	2284029	2284499	72	470	470	1	SNX8;
7	2289344	2289784	115	435	440	0.988636	SNX8;
7	2290299	2290769	638	470	470	1	SNX8;
7	2294587	2294907	5	179	320	0.559375	SNX8;
7	2296333	2296803	48	463	470	0.985106	SNX8;
7	2296854	2297563	659	709	709	1	SNX8;
7	2302680	2303150	103	470	470	1	SNX8;
7	2303792	2304232	179	440	440	1	SNX8;
7	2309073	2309423	138	350	350	1	SNX8;
7	2311325	2311765	72	435	440	0.988636	SNX8;
7	2314585	2315025	326	440	440	1	EIF3B;
7	2317617	2319203	1766	1586	1586	1	EIF3B;
7	2324935	2325255	168	320	320	1	EIF3B;
7	2353849	2354169	4	206	320	0.64375	EIF3B;
7	2394403	2395221	27	720	818	0.880196	EIF3B;
7	2400220	2400660	256	440	440	1	EIF3B;
7	2402119	2402893	675	774	774	1	EIF3B;
7	2403110	2403550	212	440	440	1	EIF3B;
7	2403835	2404305	512	470	470	1	EIF3B;
7	2405797	2406352	430	555	555	1	EIF3B;
7	2406481	2406801	524	320	320	1	EIF3B;
7	2408961	2409431	783	470	470	1	EIF3B;
7	2411287	2411607	274	320	320	1	EIF3B;
7	2412118	2412588	295	470	470	1	EIF3B;
7	2414011	2414361	217	350	350	1	EIF3B;
7	2414872	2415312	296	440	440	1	EIF3B;
7	2416397	2416867	126	470	470	1	CHST12;
7	2418172	2418522	122	350	350	1	AC004840.9;
7	2418662	2419307	157	645	645	1	GRIFIN;
7	2419775	2420215	213	440	440	1	GRIFIN;
7	2472136	2473656	677	1499	1520	0.986184	GRIFIN;
7	2485774	2486454	154	680	680	1	NA
7	2514641	2515081	35	417	440	0.947727	LFNG;
7	2515155	2515753	42	573	598	0.958194	LFNG;
7	2515868	2516188	9	271	320	0.846875	LFNG;
7	2517107	2517547	21	416	440	0.945454	LFNG;
7	2552151	2552471	122	320	320	1	LFNG;
7	2552629	2553135	526	506	506	1	LFNG;
7	2557189	2557509	14	320	320	1	LFNG;
7	2558033	2558369	234	336	336	1	LFNG;
7	2559372	2559692	3	67	320	0.209375	LFNG;
7	2559733	2560053	46	320	320	1	LFNG;
7	2564192	2564512	11	320	320	1	LFNG;
7	2564712	2565521	115	809	809	1	BRAT1;
7	2565710	2566180	131	463	470	0.985106	BRAT1;
7	2566322	2566972	95	650	650	1	BRAT1;
7	2568280	2568600	40	320	320	1	BRAT1;
7	2577590	2578510	196	920	920	1	BRAT1;
7	2578648	2579630	71	981	982	0.998982	BRAT1;
7	2580275	2583749	689	3299	3474	0.949626	IQCE;
7	2584415	2584816	23	395	401	0.985037	IQCE;
7	2586784	2587254	96	463	470	0.985106	IQCE;
7	2593781	2594221	256	440	440	1	IQCE;
7	2598673	2598993	2	77	320	0.240625	IQCE;
7	2606613	2606933	38	320	320	1	IQCE;
7	2608420	2608770	116	350	350	1	IQCE;
7	2610973	2611443	242	470	470	1	IQCE;
7	2611642	2612112	293	470	470	1	IQCE;
7	2612126	2612446	282	320	320	1	IQCE;
7	2612926	2613246	180	320	320	1	IQCE;
7	2617733	2618294	244	561	561	1	IQCE;
7	2621544	2621864	4	226	320	0.70625	IQCE;
7	2622088	2622408	34	315	320	0.984375	IQCE;
7	2623105	2623455	103	347	350	0.991429	IQCE;
7	2623734	2624054	485	320	320	1	IQCE;
7	2625703	2626137	140	434	434	1	IQCE;
7	2627293	2627643	111	350	350	1	IQCE;
7	2629390	2629860	212	470	470	1	IQCE;
7	2632473	2632970	274	497	497	1	IQCE;
7	2634374	2634724	576	350	350	1	IQCE;
7	2636416	2636736	58	320	320	1	IQCE;
7	2637932	2638402	317	470	470	1	IQCE;
7	2640926	2641276	156	350	350	1	IQCE;
7	2644409	2644729	84	320	320	1	TTYH3;
7	2645350	2645790	46	393	440	0.893182	TTYH3;
7	2646649	2647078	184	379	429	0.88345	TTYH3;
7	2649486	2650485	784	999	999	1	TTYH3;
7	2671630	2672070	16	372	440	0.845455	TTYH3;
7	2685228	2685668	113	396	440	0.9	TTYH3;
7	2689076	2689744	153	653	668	0.977545	TTYH3;
7	2691025	2691345	43	320	320	1	TTYH3;
7	2691658	2692008	51	350	350	1	TTYH3;
7	2692437	2692757	20	320	320	1	TTYH3;
7	2695611	2696493	179	842	882	0.954649	TTYH3;
7	2696693	2697013	316	320	320	1	TTYH3;
7	2697786	2698226	34	348	440	0.790909	TTYH3;
7	2698421	2698771	235	350	350	1	AMZ1;
7	2699453	2699773	16	291	320	0.909375	AMZ1;
7	2701177	2701954	50	765	777	0.984556	AMZ1;
7	2726875	2727195	6	251	320	0.784375	AMZ1;
7	2739927	2740517	210	585	590	0.991525	AMZ1;
7	2741871	2742191	19	320	320	1	AMZ1;
7	2742219	2742659	10	389	440	0.884091	AMZ1;
7	2748035	2748505	89	470	470	1	AMZ1;
7	2748573	2749013	58	440	440	1	AC006028.9;AMZ1;
7	2749111	2749581	43	444	470	0.944681	AMZ1;
7	2757951	2758391	23	385	440	0.875	AMZ1;
7	2763084	2763524	15	350	440	0.795455	AMZ1;GNA12;
7	2763752	2764145	560	393	393	1	AMZ1;GNA12;
7	2770699	2771499	532	800	800	1	AMZ1;GNA12;
7	2772949	2773269	77	320	320	1	AMZ1;GNA12;
7	2793290	2793690	499	400	400	1	GNA12;
7	2802093	2802653	143	448	560	0.8	GNA12;
7	2853824	2854144	344	320	320	1	GNA12;
7	2854377	2854697	137	320	320	1	GNA12;
7	2946123	2946593	104	470	470	1	CARD11;
